# Supplementary material for: Effects of Thermal and Antibiotic Treatments on the Viral Accumulation of FcMV1 in Fusarium circinatum Isolates
Source: J Fungi (Basel). 2025 Mar 31;11(4):267. doi: 10.3390/jof11040267 (PMC12027980; doi:10.3390/jof11040267)
Supplement: Supplementary file 1 [file jof-11-00267-s001.zip]

Archive with 1 entries (1 files):
- jof-3488894-supplementary.pdf
